# Supplementary material for: Vitamin D Supplementation in Functional Recovery of Subjects with Severe Acquired Brain Injury: A Pilot Controlled Randomized Study
Source: Neurotrauma Rep. 2024 Jul 1;5(1):606–16. doi: 10.1089/neur.2023.0128 (PMC11257121; doi:10.1089/neur.2023.0128)
Supplement: Supplementary Appendix S1 [file neur.2023.0128_Tableappendix.xlsx]

## Sheet: tableone overall
OVERALL		sufficient	insufficient	deficient	p
	n	10	28	35
	DRS (mean (SD))	19.70 (2.41)	17.79 (4.80)	19.14 (4.71)	0.378
	DRS.D (mean (SD))	10.50 (6.69)	8.89 (6.46)	9.97 (5.64)	0.699
	DRS_DIFF (mean (SD))	-9.20 (4.69)	-8.89 (5.54)	-9.17 (4.86)	0.973
	GOS (mean (SD))	3.00 (0.00)	2.89 (0.31)	2.80 (0.41)	0.233
	GOS.D (mean (SD))	3.90 (0.99)	3.86 (0.93)	3.71 (0.79)	0.748
	GOS_DIFF (mean (SD))	0.90 (0.99)	0.96 (0.96)	0.91 (0.78)	0.968
	LCF (mean (SD))	4.60 (1.51)	5.32 (1.94)	4.63 (1.85)	0.296
	LCF.D (mean (SD))	7.40 (0.97)	7.43 (1.60)	7.51 (1.12)	0.953
	LCF_DIFF (mean (SD))	2.80 (1.03)	2.11 (2.20)	2.89 (1.97)	0.282
CG		sufficient	insufficient	deficient	p
	n	5	18	14
	DRS (mean (SD))	20.20 (2.59)	16.78 (4.87)	20.29 (4.70)	0.084
	DRS.D (mean (SD))	11.20 (6.76)	7.44 (5.92)	12.43 (5.96)	0.073
	DRS_DIFF (mean (SD))	-9.00 (4.30)	-9.33 (6.01)	-7.86 (4.80)	0.741
	GOS (mean (SD))	3.00 (0.00)	2.94 (0.24)	2.64 (0.50)	0.04
	GOS.D (mean (SD))	4.00 (1.00)	4.00 (1.03)	3.50 (0.76)	0.298
	GOS_DIFF (mean (SD))	1.00 (1.00)	1.06 (1.00)	0.86 (0.77)	0.831
	LCF (mean (SD))	4.00 (1.87)	5.72 (1.90)	4.36 (1.95)	0.079
	LCF.D (mean (SD))	7.00 (1.22)	7.56 (1.46)	7.36 (1.22)	0.709
	LCF_DIFF (mean (SD))	3.00 (1.22)	1.83 (2.36)	3.00 (2.04)	0.264
VDsG		sufficient	insufficient	deficient	p
	n	5	10	21
	DRS (mean (SD))	19.20 (2.39)	19.60 (4.33)	18.38 (4.67)	0.754
	DRS.D (mean (SD))	9.80 (7.33)	11.50 (6.87)	8.33 (4.90)	0.374
	DRS_DIFF (mean (SD))	-9.40 (5.55)	-8.10 (4.77)	-10.05 (4.81)	0.59
	GOS (mean (SD))	3.00 (0.00)	2.80 (0.42)	2.90 (0.30)	0.501
	GOS.D (mean (SD))	3.80 (1.10)	3.60 (0.70)	3.86 (0.79)	0.713
	GOS_DIFF (mean (SD))	0.80 (1.10)	0.80 (0.92)	0.95 (0.80)	0.877
	LCF (mean (SD))	5.20 (0.84)	4.60 (1.90)	4.81 (1.81)	0.822
	LCF.D (mean (SD))	7.80 (0.45)	7.20 (1.87)	7.62 (1.07)	0.621
	LCF_DIFF (mean (SD))	2.60 (0.89)	2.60 (1.90)	2.81 (1.97)	0.945
